# Supplementary material for: Chronic cough in post-COVID syndrome: Laryngeal electromyography findings in vagus nerve neuropathy
Source: PLoS One. 2023 Mar 30;18(3):e0283758. doi: 10.1371/journal.pone.0283758 (PMC10062549; doi:10.1371/journal.pone.0283758)
Supplement: S1 Dataset — (XLSX) [file pone.0283758.s004.xlsx]

## Sheet: Data
Patient	Sex	Age	GERD	PPIs	Alergies	CVRF	Respiratory disorders	Smoker	ACE/ARAII	BRESCIA Scale	Admission	ICU	Taste and smell disorders	Vertigo / Hearing loss / Tinnitus	Laryngospam	Cough	Globus pharyngis	Dysphagia	Dysphonia	Odynophagia	Fatigue	Paresthesia	Headache	Memory loss, brain fog, attention disorders	Dysautonomic symptoms	Dyspnea	Thoracic pain	Arthromyalgias	Laryngeal Edema	Salivary pooling	Vocal cord mobility
1	Female	73	No	No	No	No	COPD	No	No	1	No	No	No	No	No	Yes	Yes	No	No	Yes	No	No	No	No	No	No	No	No	No	No	N
2	Female	49	Yes	Yes	SI gramineas	No	No	No	No	0	No	No	No	No	No	Yes	Yes	No	No	No	Yes	No	No	No	No	Yes	No	Yes	No	Yes	N
3	Male	59	No	No	No	AH, DL	No	No	No	3	Yes	Yes	No	No	No	Yes	No	No	Yes	No	Yes	Yes	Yes	Yes	No	No	No	Yes	No	Yes	N
4	Male	66	No	No	No	AH, DM	No	Yes	No	0	No	no	No	HL, tinnitus, vertigo	No	Yes	No	No	Yes	No	No	No	No	No	No	No	No	No	No	Yes	N
5	Female	32	No	No	No	No	No	No	No	1	No	No	Yes	No	No	Yes	No	No	Yes	No	No	No	No	No	No	No	No	Yes	No	No	N
6	Male	61	Yes	No	No	AH, DL, DM	No	Yes	ACE	0	No	No	No	No	No	Yes	Yes	Yes	Yes	No	Yes	No	No	No	No	No	No	No	Yes	Yes	N
7	Female	60	Yes	Yes	No	No	Asthma	No	No	0	No	No	No	No	No	Yes	Yes	No	Yes	No	Yes	No	No	No	No	No	No	No	No	Yes	N
8	Male	55	Yes	No	No	No	No	Yes	No	0	No	No	Yes	No	No	Yes	Yes	No	No	No	Yes	No	No	No	Yes	No	Yes	No	No	No	VC palsy
9	Male	63	No	No	No	DL	No	No	No	1	No	No	No	HL, tinnitus	No	Yes	Yes	No	Yes	No	Yes	No	Yes	Yes	No	No	No	Yes	No	No	N
10	Female	49	No	No	No	No	No	No	No	0	No	No	No	No	Yes	Yes	Yes	Yes	No	No	Yes	No	No	No	No	No	No	Yes	Yes	No	N
11	Male	76	Yes	Yes	No	AH, DL, DM	No	Yes	No	3	Yes	Yes	No	No	No	Yes	No	No	Yes	No	No	No	No	No	No	No	No	No	No	No	N
12	Female	64	No	No	NSAIDs	No	No	No	No	0	No	No	No	No	No	Yes	No	No	Yes	No	No	No	No	No	No	No	No	No	No	No	N
13	Female	54	Yes	Yes	No	AH	No	No	ARAII	2	Yes	No	No	No	No	Yes	No	No	Yes	No	Yes	Yes	No	No	Yes	No	No	Yes	Yes	No	N
14	Female	64	No	No	No	DL	No	No	No	0	No	No	Yes	No	No	Yes	Yes	No	Yes	No	Yes	No	Yes	No	No	Yes	Yes	No	No	No	N
15	Female	42	No	No	No	No	No	No	No	0	No	No	No	No	No	Yes	Yes	No	Yes	No	Yes	No	No	No	No	No	No	Yes	No	No	N
16	Female	54	No	No	No	No	No	No	No	1	No	No	No	No	Yes	Yes	No	Yes	No	No	Yes	No	No	No	Yes	No	Yes	No	No	No	N
17	Female	55	Yes	Yes	No	No	No	No	No	1	No	No	No	No	Yes	Yes	No	No	No	No	No	No	No	No	No	No	No	No	Yes	No	N
18	Male	45	No	No	No	No	No	No	No	0	No	No	No	No	No	Yes	Yes	No	Yes	Yes	No	No	No	No	No	No	No	No	No	No	N
19	Female	55	No	No	No	No	No	No	No	0	No	No	No	No	No	Yes	No	No	Yes	No	Yes	No	No	Yes	Yes	No	No	No	No	No	N
20	Female	46	Yes	Yes	No	No	No	No	No	1	No	No	No	No	No	Yes	Yes	No	Yes	No	Yes	No	No	No	No	Yes	No	No	Yes	No	N
21	Female	58	Yes	No	No	No	No	No	No	0	No	No	No	No	No	Yes	Yes	No	No	Yes	Yes	Yes	No	No	No	No	No	Yes	Yes	No	N
22	Male	71	Yes	Yes	No	No	No	No	No	3	Yes	No	No	No	No	Yes	No	No	No	No	Yes	No	No	Yes	No	No	No	Yes	No	Yes	N
23	Male	55	No	No	No	AH	No	No	ACE	0	No	No	No	No	No	Yes	Yes	No	Yes	No	Yes	No	Yes	No	No	No	Yes	No	No	No	N
24	Female	53	Yes	Yes	No	No	No	No	No	0	No	No	No	No	No	Yes	No	No	No	No	Yes	No	Yes	Yes	No	No	No	Yes	No	No	N
25	Male	61	No	No	No	AH, DL, DM	No	No	No	3	Yes	No	No	No	No	Yes	No	No	Yes	No	No	No	No	No	No	Yes	Yes	No	No	Yes	N
26	Male	66	No	No	No	AH	No	No	No	1	No	No	No	NO	No	Yes	Yes	No	Yes	No	No	No	No	No	No	No	No	No	No	Yes	N
27	Female	42	No	No	Pollen	No	Asthma	No	No	0	No	No	No	No	No	Yes	No	Yes	Yes	No	Yes	No	No	No	No	No	No	No	No	Yes	N
28	Male	40	No	No	No	No	No	No	No	0	No	No	No	No	No	Yes	No	No	No	No	No	No	No	No	No	No	No	No	No	No	N
29	Male	55	Yes	Yes	No	No	No	Yes	No	0	No	No	Yes	No	No	Yes	Yes	No	No	No	Yes	No	No	No	Yes	Yes	Yes	No	No	No	VC palsy
30	Female	85	No	No	No	AH, DL	No	Yes	No	1	No	No	No	HL, tinnitus	No	Yes	No	No	Yes	No	No	No	No	No	No	No	No	No	No	Yes	N
31	Female	48	No	No	No	No	No	No	No	0	No	No	No	No	No	Yes	No	No	Yes	No	No	No	No	No	No	No	No	Yes	No	No	N
32	Female	61	No	No	No	DL	Asthma	No	No	2	Yes	No	No	No	No	Yes	Yes	No	No	No	Yes	No	No	No	No	No	No	No	Yes	No	N
33	Male	49	No	No	Fructose	No	No	No	No	0	No	No	No	No	Yes	Yes	No	No	No	No	No	No	No	No	No	No	No	No	No	Yes	N
34	Female	63	No	No	No	No	No	Yes	No	0	No	No	No	No	No	Yes	Yes	No	Yes	No	Yes	No	No	No	No	No	No	Yes	No	No	N
35	Female	62	No	No	No	DL	No	No	No	0	No	No	No	No	No	Yes	Yes	No	Yes	No	Yes	Yes	No	Yes	No	No	No	Yes	No	No	N
36	Female	50	No	No	Peniciline	No	No	No	No	0	No	No	No	No	No	Yes	No	No	Yes	No	No	No	No	No	No	No	No	No	No	No	N
37	Female	63	Yes	Yes	No	No	No	No	No	1	No	No	No	No	No	Yes	Yes	No	Yes	Yes	Yes	No	No	No	Yes	Yes	No	Yes	No	Yes	N
38	Female	49	No	No	No	No	No	No	No	1	No	No	No	No	No	Yes	Yes	No	No	No	Yes	No	No	Yes	Yes	No	No	Yes	Yes	No	N
GERD	Gastroesophageal reflux disease
NSAIDs	Non-steroidal anti-inflammatory medications
PPIs	Proton pump inhibitors treatment
CVRF	Cardiovascular risk factors
DM	Diabetes Mellitus
DL	Dislipemia
AH	Arterial hypertension
ACE/ARAII	ACE Inhibitors /ARA-II
NSD	Nasal septum deviation
N	Normal
VC	Vocal cord
